# Supplementary material for: Combination of triciribine and p38 MAPK inhibitor PD169316 enhances the differentiation effect on myeloid leukemia cells
Source: PLoS One. 2024 Dec 31;19(12):e0312406. doi: 10.1371/journal.pone.0312406 (PMC11687802; doi:10.1371/journal.pone.0312406)
Supplement: S1 Table — (XLSX) [file pone.0312406.s005.xlsx]

## Sheet: S1 Table 
	Name	Isotype	Company
	Mouse PE anti-human CD2 Antibody	IgG1	BioLegend
	Mouse PE anti-human CD3 Antibody	IgG1	BioLegend
	Mouse PE anti-human CD5 Antibody	IgG1	BioLegend
	Mouse PE anti-human CD7 Antibody	IgG2a	BioLegend
	Mouse PE anti-human CD10 Antibody	IgG1	BioLegend
	Mouse PE anti-human CD11b Antibody	IgG1	BioLegend
	Mouse PE anti-human CD11c Antibody	IgG1	BioLegend
	Mouse PE anti-human CD13 Antibody	IgG1	BioLegend
	Mouse PE anti-human CD14 Antibody	IgG1	BioLegend
	Mouse PE anti-human CD19 Antibody	IgG1	BioLegend
	Mouse PE anti-human CD33 Antibody	IgG1	BD Pharmingen
	Mouse PE anti-human CD41 Antibody	IgG1	BioLegend
	Mouse PE anti-human HLA-DR Antibody	IgG2a	BioLegend
	Mouse PE MPO antibody	IgG1	biorbyt
	Mouse FITC anti-human CD20 Antibody	IgG2a	BioLegend
	Mouse FITC anti-human CD34 Antibody	IgG1	BioLegend
	Mouse FITC anti-human Glycophorin A Antibody	IgG2a	BioLegend
	S1 Table
