# Supplementary material for: Combination of triciribine and p38 MAPK inhibitor PD169316 enhances the differentiation effect on myeloid leukemia cells
Source: PLoS One. 2024 Dec 31;19(12):e0312406. doi: 10.1371/journal.pone.0312406 (PMC11687802; doi:10.1371/journal.pone.0312406)
Supplement: S2 Table — (XLSX) [file pone.0312406.s006.xlsx]

## Sheet: S2 Table 
			5'-3'
	GAPDH	For	5'-GAAGGTGAAGGTCGGAGT-3'
		Reverse	5'-GAAGATGGTGATGGGATTTC-3'
	CCL1	For	5'-CATTTGCGGAGCAAGAGATT-3'
		Reverse	5'-TGCCTCAGCATTTTTCTGTG-3'
	CCL2	For	5'-TCTGTGCCTGCTGCTCATAG-3'
		Reverse	5'-CAGATCTCCTTGGCCACAAT-3'
	CCL3	For	5'-TGCAACCAGTTCTCTGCATC-3'
		Reverse	5'-TTTCTGGACCCACTCCTCAC-3'
	CCL5	For	5'-CGCTGTCATCCTCATTGCTA-3'
		Reverse	5'-CCAGACTTGCTGTCCCTCTC-3'
	CD11b	For	5'-GCCGGTGAAATATGCTGTCT-3'
		Reverse	5'-GCGGTCCCATATGACAGTCT-3'
	CD11c	For	5'-ACCACAAGCAGTAGCTCCTTC-3'
		Reverse	5'-AAGTAGGAGCCGATCTGAGTC-3'
	CD14	For	5'-GTCTGCAACTTCTCCGAACC-3'
		Reverse	5'-CCAGTAGCTGAGCAGGAACC-3'
	CSF1	For	5'-CCCAGTGTCATCCTGGTCTT-3'
		Reverse	5'-GCAGTTCCACCTGTCTGTCA-3'
	CSF1R	For	5'-GTGGCTGTGAAGATGCTGAA-3'
		Reverse	5'-CCTTCCTTCGCAGAAAGTTG-3'
	CSF2RA	For	5'-GGAACCCAGGCTCAGTAACA-3'
		Reverse	5'-CTCGCCCAGGTACAGTTCAT-3'
	CXCL8	For	5'-GTGCAGTTTTGCCAAGGAGT-3'
		Reverse	5'-CTCTGCACCCAGTTTTCCTT-3'
	IL-1β	For	5'-GGGCCTCAAGGAAAAGAATC-3'
		Reverse	5'-TTCTGCTTGAGAGGTGCTGA-3'
	IL-2RB	For	5'-GCTGATCAACTGCAGGAACA-3'
		Reverse	5'-TGTCCCTCTCCAGCACTTCT-3'
	IL-10	For	5'-TGCCTTCAGCAGAGTGAAGA-3'
		Reverse	5'-GGTCTTGGTTCTCAGCTTGG-3'
	IL-10RA	For	5'-TTCTTTGCCTTTGTCCTGCT-3'
		Reverse	5'-ATGGTGTCTTGGGTCTCTGG-3'
	IL-10RB	For	5'-GTGAGCCTGTCTGTGAGCAA-3'
		Reverse	5'-CCGACAATGGAAAGGAGAAA-3'
	MPO	For	5'-TCCTTCGTCACTGGCGTCA-3'
		Reverse	5'-ATGCAGTCGGCTTGGTTCTT-3'
	TNFSF10	For	5'-TTCACAGTGCTCCTGCAGTC-3'
		Reverse	5'-ACGGAGTTGCCACTTGACTT-3'
	TNFSF15	For	5'-CTCTGCACTGGGAACATGAA-3'
		Reverse	5'-ATGGAGTCTGGCTTGTTTGG-3'
	S2 Table
