# Supplementary material for: Combination of triciribine and p38 MAPK inhibitor PD169316 enhances the differentiation effect on myeloid leukemia cells
Source: PLoS One. 2024 Dec 31;19(12):e0312406. doi: 10.1371/journal.pone.0312406 (PMC11687802; doi:10.1371/journal.pone.0312406)
Supplement: S3 Table — Bold text indicates the genes selected and verified by real-time PCR. (XLSX) [file pone.0312406.s007.xlsx]

## Sheet: S3 Table 
	Viral protein interaction with cytokine and cytokine receptor
	CCL1	CCL2	CCL23	CCL24	CCL3L1	CCL3L3
	CCL3	CCL4L1	CCL4L2	CCL4	CCL5	CCL7
	CCR8	CXCL8	TNFRSF10B	TNFRSF1B	TNFSF10	TNFSF14
	CSF1R	CSF1	IL-10RA	IL-10RB	IL-10	IL-18RAP
	IL-2RB	IL-6ST
	S3 Table
